# Supplementary material for: Retention Time and Fragmentation Predictors Increase Confidence in Identification of Common Variant Peptides
Source: J Proteome Res. 2023 Sep 1;22(10):3190–9. doi: 10.1021/acs.jproteome.3c00243 (PMC10563157; doi:10.1021/acs.jproteome.3c00243)
Supplement: Supplementary file 2 — pr3c00243_si_002.xlsx [file pr3c00243_si_002.xlsx]

## Sheet: Table 1
	Standard set of features representing PSMs.
Feature_number	Feature_name	Feature_description
1	measured mz	The measured mass over charge ratio
2	mz error	The difference between theoretic and measured mass over charge ratio
3	pep	Posterior error probability estimate based on the search engine score provided by PeptideShaker
4	delta pep	Difference in posterior error probability estimate between the peptide candidate and the next best scoring peptide candidate for this spectrum
5	ion fraction	The fraction of matched b and y ions
6	peptide length	The length of the matched peptide, in number of amino acids
2023-09-07	charge {2-4}	One-hot encoding of the charge state
10-14	isotope {0-4}	One-hot encoding of the isotopic difference of the measured mass over charge ratio
15-18	{unspecific/enzymatic [N,C]/enzymatic}	One-hot encoding of the peptide enzymaticity

## Sheet: Table 2
	Extended set of features representing PSMs.
Feature_number	Feature_name	Feature_description
1-18	"Standard features"	PSM features of the standard set presented at Table 1
19	measured rt	The measured retention time
20	rt apex dist	The distance between measured retention time and apex
21	rt Abs error	The absolute distance of measured and predicted retention time
22	rt Square error	The squared distance of measured and predicted retention time
23	rt Log error	The logarithmic distance of measured and predicted retention time
24	matched peaks	The percentage of predicted peaks matched with an observed peak
25	spectra log	The logarithmic distance of the observed and predicted spectrum
26	spectra cos similarity	The cosine similarity of the observed and predicted spectrum
27	spectra angular similarity	The angular similarity of the observed and predicted spectrum
28	spectra cross entropy	The cross entropy of the observed and predicted spectrum
29	b ion coverage	Number of consecutive amino acids covered by b ions starting from the N-terminus
30-34	”Fragmentation features for b ions”	Features 23-27 calculated on the predicted b ions only.
35	y ion coverage	Number of consecutive amino acids covered by y ions starting from the C-terminus
36-40	”Fragmentation features for y ions”	Features 23-27 calculated on the predicted y ions only.
